# Supplementary material for: Neuroendocrine Carcinoma of the Urinary Bladder: CT Findings and Radiomics Signature
Source: J Clin Med. 2023 Oct 13;12(20):6510. doi: 10.3390/jcm12206510 (PMC10607129; doi:10.3390/jcm12206510)
Supplement: Supplementary file 1 [file jcm-12-06510-s001.zip]

Archive with 1 entries (1 files):
- jcm-2650762-supplementary.pdf
